# Supplementary material for: Gold(III) Complexes with Aromatic Cyano-Substituted Bisdithiolate Ligands as Potential Anticancer and Antimicrobial Agents
Source: Molecules. 2025 Aug 4;30(15):3270. doi: 10.3390/molecules30153270 (PMC12348044; doi:10.3390/molecules30153270)
Supplement: Supplementary file 1 [file molecules-30-03270-s001.zip]

Archive with 1 entries (1 files):
- molecules-3712217-supplementary.pdf
